# Supplementary material for: Effect of Bifidobacterium upon Clostridium difficile Growth and Toxicity When Co-cultured in Different Prebiotic Substrates
Source: Front Microbiol. 2016 May 18;7:738. doi: 10.3389/fmicb.2016.00738 (PMC4870236; doi:10.3389/fmicb.2016.00738)
Supplement: Supplementary file 2 [file DataSheet1.XLSX]

## Sheet: Butyrate
Strains	Carbon source	Culture	Δ Butyrate bifidobacteria (mM)	p-value mono-culture vs co-culture	Δ Butyrate clostridia (mM)	p-value mono-culture vs co-culture
			mean ± sd		mean ± sd
B. longum IPLA20022 & C. difficile LMG21717	Synergy	Mono-culture	0,009 ± 0,008	0.0863029	1,116 ± 0,640	0.327055
		Co-culture	0,604 ± 0,473		0,605 ± 0,469
	Inuline	Mono-culture	-0,008 ± 0,0071	0.155364	0,559 ± 0,450	0.223075
		Co-culture	3,378 ± 3,356		3,378 ± 3,358
	Actilight	Mono-culture	-0,003 ± 0,007	0.0240216	4,004 ± 3,985	0.157968
		Co-culture	0,0154 ± 0,006		0,0154 ± 0,006
	Glucose	Mono-culture	-0,029 ± 0,038	0.0380845	1,570 ± 0,435	0.0594889
		Co-culture	0,679 ± 0,401		0,679 ± 0,401
	WCS	Mono-culture	0,006 ± 0,009	0.154533	3,215 ± 3,206	0.23764
		Co-culture	0,604 ± 0,590		0,604 ± 0,590
B. breve IPLA20006 & C. difficile LMG21717	Synergy	Mono-culture	-0,004 ± 0,007	<0,01	1,849 ± 0,023	<0,01
		Co-culture	0,657 ± 0,015		0,657 ± 0,015
	Inuline	Mono-culture	-0,006 ± 0,002	0.0941491	0,664 ± 0,015	0.223565
		Co-culture	1,955 ± 1,553		1,955 ± 1,553
	Actilight	Mono-culture	-0,004 ± 0,001	<0,01	5,891 ± 1,343	<0,01
		Co-culture	0,006 ± 0,001		0,007 ± 0,001
	Glucose	Mono-culture	0,021 ± 0,007	<0,01	1,986 ± 0,177	<0,01
		Co-culture	0,964 ± 0,319		0,965 ± 0,319
	WCS	Mono-culture	-0,003 ± 0,002	0.799669	3,558 ± 3,553	0.157838
		Co-culture	-0,001 ± 0,015		0,001 ± 0,015
B. animalis Bb12 & C. difficile LMG21717	Synergy	Mono-culture	-0,013 ± 0,011	<0,01	3,684 ± 2,654	0.098196
		Co-culture	0,390 ± 0,093		0,390 ± 0,093
	Inuline	Mono-culture	-0,001 ± 0,005	<0,01	0,557 ± 0,124	0.120173
		Co-culture	0,415 ± 0,006		0,416 ± 0,006
	Actilight	Mono-culture	-0,003 ± 0,006	0.757742	3,768 ± 3,783	0.159457
		Co-culture	-0,002 ± 0,001		-0,002 ± 0,001
	Glucose	Mono-culture	-0,095 ± 0,083	<0,01	1,377 ± 0,066	<0,01
		Co-culture	0,935 ± 0,054		0,935 ± 0,054
	WCS	Mono-culture	0,003 ± 0,002	<0,01	3,349 ± 3,343	0.159288
		Co-culture	0,016 ± 0,001		0,016 ± 0,001
B. bifidum IPLA 20015 & C. difficile LMG21717	Synergy	Mono-culture	0,062 ± 0,125	0.105992	5,305 ± 4,729	0.817099
		Co-culture	6,307 ± 5,198		6,307 ± 5,198
	Inuline	Mono-culture	0,086 ± 0,094	0.0648643	5,639 ± 0,517	0.167015
		Co-culture	4,592 ± 3,087		4,592 ± 3,087
	Actilight	Mono-culture	-0,006 ± 0,009	0.156679	7,879 ± 0,363	0.233619
		Co-culture	4,355 ± 4,339		4,356 ± 4,339
	Glucose	Mono-culture	0,004 ± 0,019	<0,01	5,506 ± 3,262	0.127368
		Co-culture	1,877 ± 0,282		1,877 ± 0,282
	WCS	Mono-culture	-0,010 ± 0,006	0.156221	3,541 ± 3,467	0.950427
		Co-culture	3,735 ± 3,721		3,736 ± 3,721

## Sheet: Propionate
Strains	Carbon source	Culture	Δ Propionate bifidobacteria (mM)	p-value mono-culture vs co-culture	Δ Propionate clostridia (mM)	p-value mono-culture vs co-culture
			mean ± sd		mean ± sd
B. longum IPLA20022 & C. difficile LMG21717	Synergy	Mono-culture	-0,072 ± 0,057	0.120645	0,437 ± 0,049	<0,01
		Co-culture	0,026 ± 0,065		0,026 ± 0,065
	Inuline	Mono-culture	-0,032 ± 0,039	0.133296	0,152 ± 0,038	0.378317
		Co-culture	0,357 ± 0,356		0,357 ± 0,356
	Actilight	Mono-culture	0,001 ± 0,055	0.356616	0,045 ± 0,014	0.77239
		Co-culture	0,060 ± 0,081		0,060 ± 0,081
	Glucose	Mono-culture	-0,034 ± 0,013	0.0446678	0,033 ± 0,001	<0,01
		Co-culture	-0,012 ± 0,003		-0,012 ± 0,003
	WCS	Mono-culture	0,003 ± 0,017	0.202722	0,379 ± 0,374	0.568645
		Co-culture	0,219 ± 0,246		0,219 ± 0,246
B. breve IPLA20006 & C. difficile LMG21717	Synergy	Mono-culture	-0,007 ± 0,008	0.139025	0,421 ± 0,010	<0,01
		Co-culture	0,030 ± 0,034		0,030 ± 0,034
	Inuline	Mono-culture	0,003 ± 0,008	0.111155	0,124 ± 0,000	0.253005
		Co-culture	0,354 ± 0,298		0,354 ± 0,298
	Actilight	Mono-culture	-0,013 ± 0,006	0.696625	0,671 ± 0,003	<0,01
		Co-culture	-0,018 ± 0,019		-0,018 ± 0,019
	Glucose	Mono-culture	-0,033 ± 0,005	0.367098	0,100 ± 0,024	<0,01
		Co-culture	-0,018 ± 0,025		-0,018 ± 0,025
	WCS	Mono-culture	-0,003 ± 0,001	0.0544656	0,341 ± 0,388	0.169361
		Co-culture	-0,035 ± 0,020		-0,035 ± 0,020
B. animalis Bb12 & C. difficile LMG21717	Synergy	Mono-culture	-0,117 ± 0,133	0.0275524	0,335 ± 0,081	<0,01
		Co-culture	0,148 ± 0,028		0,148 ± 0,028
	Inuline	Mono-culture	-0,046 ± 0,050	0.0131254	0,110 ± 0,005	<0,01
		Co-culture	0,078 ± 0,007		0,078 ± 0,007
	Actilight	Mono-culture	-0,024 ± 0,017	0.162356	0,301 ± 0,285	0.137513
		Co-culture	-0,004 ± 0,012		-0,004 ± 0,012
	Glucose	Mono-culture	-0,010 ± 0,020	<0,01	0,045 ± 0,012	0.133578
		Co-culture	0,058 ± 0,002		0,058 ± 0,002
	WCS	Mono-culture	0,005 ± 0,008	0.157477	0,371 ± 0,359	0.158646
		Co-culture	0,013 ± 0,002		0,013 ± 0,002
B. bifidum IPLA 20015 & C. difficile LMG21717	Synergy	Mono-culture	-0,024 ± 0,023	0.0562645	0,390 ± 0,335	0.686797
		Co-culture	0,510 ± 0,347		0,510 ± 0,347
	Inuline	Mono-culture	-0,003 ± 0,012	0.0193419	0,790 ± 0,112	0.0877154
		Co-culture	0,472 ± 0,217		0,472 ± 0,217
	Actilight	Mono-culture	-0,234 ± 0,252	0.0853246	0,696 ± 0,049	0.123382
		Co-culture	0,316 ± 0,335		0,316 ± 0,335
	Glucose	Mono-culture	-0,075 ± 0,081	0.0526295	0,045 ± 0,078	0.845651
		Co-culture	0,054 ± 0,010		0,054 ± 0,010
	WCS	Mono-culture	-0,035 ± 0,059	0.121059	0,315 ± 0,329	0.750657
		Co-culture	0,416 ± 0,393		0,416 ± 0,393

## Sheet: Caproate
Strains	Carbon source	Culture	Δ Caproate bifidobacteria (mM)	p-value mono-culture vs co-culture	Δ Caproate clostridia (mM)	p-value mono-culture vs co-culture
			mean ± sd		mean ± sd
B. longum IPLA20022 & C. difficile LMG21717	Synergy	Mono-culture	-0,004 ± 0,004	0.104639	0,006 ± 0,006	0.644749
		Co-culture	0,003 ± 0,005		0,003 ± 0,005
	Inuline	Mono-culture	-0,005 ± 0,004	0.0709803	0,003 ± 0,005	0.629385
		Co-culture	0,002 ± 0,003		0,002 ± 0,003
	Actilight	Mono-culture	-0,003 ± 0,002	0.309154	0,006 ± 0,003	0.168259
		Co-culture	0,000 ± 0,005		0,000 ± 0,005
	Glucose	Mono-culture	-0,005 ± 0,000	0.223074	0,001 ± 0,006	0.760742
		Co-culture	0,000 ± 0,006		0,000 ± 0,006
	WCS	Mono-culture	-0,003 ± 0,003	0.339889	0,003 ± 0,000	0.257632
		Co-culture	0,000 ± 0,003		0,000 ± 0,003
B. breve IPLA20006 & C. difficile LMG21717	Synergy	Mono-culture	-0,003 ± 0,000	0.156502	0,002 ± 0,003	0.805239
		Co-culture	0,001 ± 0,004		0,001 ± 0,004
	Inuline	Mono-culture	-0,004 ± 0,002	0.0715788	0,000 ± 0,002	0.126026
		Co-culture	0,013 ± 0,012		0,013 ± 0,012
	Actilight	Mono-culture	-0,001 ± 0,001	0.296416	0,007 ± 0,007	0.320036
		Co-culture	0,002 ± 0,004		0,002 ± 0,004
	Glucose	Mono-culture	-0,003 ± 0,001	<0,01	0,000 ± 0,006	0.390674
		Co-culture	0,003 ± 0,001		0,003 ± 0,001
	WCS	Mono-culture	0,000 ± 0,002	0.862841	0,007 ± 0,003	0.131375
		Co-culture	0,001 ± 0,004		0,001 ± 0,004
B. animalis Bb12 & C. difficile LMG21717	Synergy	Mono-culture	-0,010 ± 0,009	0.20552	0,004 ± 0,002	0.0591188
		Co-culture	-0,001 ± 0,003		-0,001 ± 0,003
	Inuline	Mono-culture	-0,004 ± 0,002	0.171403	0,000 ± 0,002	0.214371
		Co-culture	-0,002 ± 0,001		-0,002 ± 0,001
	Actilight	Mono-culture	-0,005 ± 0,000	0.19836	-0,001 ± 0,002	0.804349
		Co-culture	0,000 ± 0,006		0,000 ± 0,006
	Glucose	Mono-culture	0,001 ± 0,008	0.919678	-0,001 ± 0,000	0.0874043
		Co-culture	0,001 ± 0,002		0,001 ± 0,002
	WCS	Mono-culture	-0,004 ± 0,002	0.808334	0,001 ± 0,001	0.0398105
		Co-culture	-0,005 ± 0,003		-0,005 ± 0,003
B. bifidum IPLA 20015 & C. difficile LMG21717	Synergy	Mono-culture	0,003 ± 0,002	0.921428	0,002 ± 0,008	0.794605
		Co-culture	0,004 ± 0,004		0,004 ± 0,004
	Inuline	Mono-culture	0,004 ± 0,006	0.959454	0,004 ± 0,001	0.875857
		Co-culture	0,004 ± 0,004		0,004 ± 0,004
	Actilight	Mono-culture	-0,004 ± 0,005	0.0836136	0,003 ± 0,001	0.426871
		Co-culture	0,006 ± 0,006		0,006 ± 0,006
	Glucose	Mono-culture	-0,005 ± 0,001	0.00799927	0,001 ± 0,001	0.801935
		Co-culture	0,001 ± 0,002		0,001 ± 0,002
	WCS	Mono-culture	0,000 ± 0,001	0.332825	0,002 ± 0,005	0.855509
		Co-culture	0,002 ± 0,004		0,002 ± 0,004

## Sheet: Valerate
Strains	Carbon source	Culture	Δ Valerate bifidobacteria (mM)	p-value mono-culture vs co-culture	Δ Valerate clostridia (mM)	p-value mono-culture vs co-culture
			mean ± sd		mean ± sd
B. longum IPLA20022 & C. difficile LMG21717	Synergy	Mono-culture	0,000 ± 0,000	0.158302	0,166 ± 0,023	0.0776288
		Co-culture	0,068 ± 0,068		0,068 ± 0,068
	Inuline	Mono-culture	0,000 ± 0,000	0.158302	0,149 ± 0,013	0.625466
		Co-culture	0,114 ± 0,114		0,114 ± 0,114
	Actilight	Mono-culture	0,000 ± 0,000	0.158302	0,145 ± 0,145	0.320039
		Co-culture	0,046 ± 0,046		0,046 ± 0,046
	Glucose	Mono-culture	0,000 ± 0,000	1	0,072 ± 0,072	0.158302
		Co-culture	0,000 ± 0,000		0,000 ± 0,000
	WCS	Mono-culture	0,000 ± 0,000	0.158302	0,108 ± 0,108	0.683899
		Co-culture	0,074 ± 0,074		0,074 ± 0,074
B. breve IPLA20006 & C. difficile LMG21717	Synergy	Mono-culture	0,000 ± 0,000	0.158302	0,201 ± 0,006	<0,01
		Co-culture	0,046 ± 0,046		0,046 ± 0,046
	Inuline	Mono-culture	0,000 ± 0,000	<0,01	0,158 ± 0,002	0.159622
		Co-culture	0,209 ± 0,052		0,209 ± 0,052
	Actilight	Mono-culture	0,000 ± 0,000	0.158302	0,283 ± 0,032	<0,01
		Co-culture	0,065 ± 0,065		0,065 ± 0,065
	Glucose	Mono-culture	0,000 ± 0,000	0.158302	0,146 ± 0,003	0.0989656
		Co-culture	0,065 ± 0,065		0,065 ± 0,065
	WCS	Mono-culture	0,000 ± 0,000	1	0,133 ± 0,087	0.0569223
		Co-culture	0,000 ± 0,000		0,000 ± 0,000
B. animalis Bb12 & C. difficile LMG21717	Synergy	Mono-culture	-0,069 ± 0,069	0.0704886	0,238 ± 0,089	0.0590893
		Co-culture	0,068 ± 0,068		0,068 ± 0,068
	Inuline	Mono-culture	-0,022 ± 0,022	<0,01	0,155 ± 0,003	0.645321
		Co-culture	0,154 ± 0,004		0,154 ± 0,004
	Actilight	Mono-culture	0,000 ± 0,000	1	0,140 ± 0,140	0.158302
		Co-culture	0,000 ± 0,000		0,000 ± 0,000
	Glucose	Mono-culture	0,000 ± 0,000	1	0,118 ± 0,026	<0,01
		Co-culture	0,000 ± 0,000		0,000 ± 0,000
	WCS	Mono-culture	0,000 ± 0,000	1	0,113 ± 0,113	0.158302
		Co-culture	0,000 ± 0,000		0,000 ± 0,000
B. bifidum IPLA 20015 & C. difficile LMG21717	Synergy	Mono-culture	0,000 ± 0,000	0.0108652	0,229 ± 0,137	0.770482
		Co-culture	0,259 ± 0,100		0,259 ± 0,100
	Inuline	Mono-culture	0,000 ± 0,000	<0,01	0,276 ± 0,027	0.622885
		Co-culture	0,250 ± 0,081		0,250 ± 0,081
	Actilight	Mono-culture	0,000 ± 0,000	0.158302	0,292 ± 0,059	0.125259
		Co-culture	0,131 ± 0,131		0,131 ± 0,131
	Glucose	Mono-culture	0,000 ± 0,000	0.158302	0,244 ± 0,100	0.0802975
		Co-culture	0,076± 0,076		0,076 ± 0,076
	WCS	Mono-culture	0,000 ± 0,000	0.158302	0,162 ± 0,112	0.797181
		Co-culture	0,135± 0,135		0,135 ± 0,135

## Sheet: Iso-Butyrate
Strains	Carbon source	Culture	Δ Iso-Butyrate bifidobacteria (mM)	p-value mono-culture vs co-culture	Δ Iso-Butyrate clostridia (mM)	p-value mono-culture vs co-culture
			mean ± sd		mean ± sd
B. longum IPLA20022 & C. difficile LMG21717	Synergy	Mono-culture	0,014 ± 0,0356	0.0708894	0,919 ± 0,384	0.0239701
		Co-culture	0,122 ± 0,068		0,122 ± 0,068
	Inuline	Mono-culture	0,000 ± 0,001	0.156331	0,245 ± 0,187	0.316949
		Co-culture	0,755 ± 0,751		0,755 ± 0,750
	Actilight	Mono-culture	0,004 ± 0,001	0.672286	0,741 ± 0,737	0.159615
		Co-culture	0,006 ± 0,008		0,006 ± 0,008
	Glucose	Mono-culture	0,030 ± 0,024	0.748403	0,108 ± 0,021	0.0141589
		Co-culture	0,036 ± 0,020		0,036 ± 0,020
	WCS	Mono-culture	-0,003 ± 0,001	0.153141	0,755 ± 0,754	0.977989
		Co-culture	0,738 ± 0,728		0,738 ± 0,729
B. breve IPLA20006 & C. difficile LMG21717	Synergy	Mono-culture	0,002 ± 0,001	0.0405119	1,272 ± 0,018	<0,01
		Co-culture	0,0589 ± 0,033		0,059 ± 0,032
	Inuline	Mono-culture	-0,001 ± 0,004	0.0944691	0,272 ± 0,006	0.225055
		Co-culture	0,796 ± 0,632		0,795 ± 0,632
	Actilight	Mono-culture	0,001 ± 0,001	0.231526	1,497 ± 0,032	<0,01
		Co-culture	0,003 ± 0,002		0,003 ± 0,002
	Glucose	Mono-culture	-0,004 ± 0,005	<0,01	0,143 ± 0,013	<0,01
		Co-culture	0,031 ± 0,010		0,031 ± 0,010
	WCS	Mono-culture	-0,001 ± 0,001	0.101951	0,749 ± 0,739	0.151675
		Co-culture	-0,006 ± 0,003		-0,006 ± 0,003
B. animalis Bb12 & C. difficile LMG21717	Synergy	Mono-culture	0,076 ± 0,086	0.0414071	1,168 ± 0,226	<0,01
		Co-culture	0,222 ± 0,002		0,222 ± 0,002
	Inuline	Mono-culture	0,002 ± 0,000	<0,01	0,228 ± 0,044	0.313335
		Co-culture	0,191 ± 0,034		0,191 ± 0,034
	Actilight	Mono-culture	-0,002 ± 0,002	0.634868	0,713 ± 0,713	0.156451
		Co-culture	-0,004 ± 0,003		-0,003 ± 0,004
	Glucose	Mono-culture	-0,085 ± 0,080	0.060383	0,076 ± 0,007	<0,01
		Co-culture	0,036 ± 0,011		0,036 ± 0,011
	WCS	Mono-culture	0,000 ± 0,002	0.790763	0,762 ± 0,770	0.162039
		Co-culture	0,001 ± 0,006		0,001 ± 0,006
B. bifidum IPLA 20015 & C. difficile LMG21717	Synergy	Mono-culture	0,065 ± 0,094	0.0165303	1,018 ± 0,603	0.650303
		Co-culture	1,239 ± 0,503		1,239 ± 0,503
	Inuline	Mono-culture	0,077 ± 0,077	0.0236569	1,620 ± 0,046	0.155987
		Co-culture	1,115 ± 0,499		1,115 ± 0,499
	Actilight	Mono-culture	0,000 ± 0,000	0.159874	1,584 ± 0,009	0.155615
		Co-culture	0,787 ± 0,790		0,787 ± 0,791
	Glucose	Mono-culture	0,001 ± 0,005	<0,01	0,423 ± 0,331	0.163007
		Co-culture	0,096 ± 0,023		0,096 ± 0,024
	WCS	Mono-culture	-0,002 ± 0,002	0.155093	0,804 ± 0,794	0.998748
		Co-culture	0,803 ± 0,797		0,803 ± 0,797

## Sheet: Iso-Caproate
Strains	Carbon source	Culture	Δ Iso-caproate bifidobacteria (mM)	p-value mono-culture vs co-culture	Δ Iso-Caproate clostridia (mM)	p-value mono-culture vs co-culture
			mean ± sd		mean ± sd
B. longum IPLA20022 & C. difficile LMG21717	Synergy	Mono-culture	-0,017 ± 0,031	0.107216	1,812 ± 0,018	0.0589806
		Co-culture	0,791 ± 0,675		0,791 ± 0,675
	Inuline	Mono-culture	-0,005 ± 0,002	0.144433	0,375 ± 0,242	0.362846
		Co-culture	0,916 ± 0,881		0,916 ± 0,881
	Actilight	Mono-culture	-0,004 ± 0,006	0.092142	0,943 ± 0,878	0.146336
		Co-culture	0,030 ± 0,026		0,030 ± 0,026
	Glucose	Mono-culture	0,004 ± 0,007	0.0391606	1,509 ± 0,034	0.0383366
		Co-culture	0,753 ± 0,429		0,753 ± 0,429
	WCS	Mono-culture	-0,003 ± 0,000	0.135275	0,944 ± 0,869	0.952272
		Co-culture	0,900 ± 0,837		0,900 ± 0,837
B. breve IPLA20006 & C. difficile LMG21717	Synergy	Mono-culture	0,005 ± 0,001	<0,01	1,750 ± 0,028	<0,01
		Co-culture	0,945 ± 0,002		0,945 ± 0,002
	Inuline	Mono-culture	-0,001 ± 0,002	0.0863136	0,393 ± 0,010	0.24325
		Co-culture	0,996 ± 0,763		0,996 ± 0,763
	Actilight	Mono-culture	-0,002 ± 0,000	0.176552	1,826 ± 0,037	<0,01
		Co-culture	-0,015 ± 0,014		-0,015 ± 0,014
	Glucose	Mono-culture	-0,001 ± 0,001	<0,01	1,517 ± 0,032	<0,01
		Co-culture	0,894 ± 0,231		0,894 ± 0,231
	WCS	Mono-culture	-0,005 ± 0,003	0.821872	0,916 ± 0,897	0.148563
		Co-culture	-0,010± 0,040		-0,010 ± 0,040
B. animalis Bb12 & C. difficile LMG21717	Synergy	Mono-culture	0,002 ± 0,008	<0,01	1,727 ± 0,100	<0,01
		Co-culture	1,320 ± 0,039		1,320 ± 0,039
	Inuline	Mono-culture	-0,001 ± 0,005	<0,01	0,364 ± 0,083	0.63851
		Co-culture	0,332 ± 0,072		0,332 ± 0,072
	Actilight	Mono-culture	0,000 ± 0,005	0.175053	0,848 ± 0,837	0.159472
		Co-culture	0,014 ± 0,014		0,014 ± 0,014
	Glucose	Mono-culture	-0,001 ± 0,000	<0,01	1,339 ± 0,018	0.0108309
		Co-culture	1,138 ± 0,075		1,138 ± 0,075
	WCS	Mono-culture	0,002 ± 0,010	<0,01	0,916 ± 0,888	0.179122
		Co-culture	0,081 ± 0,019		0,081 ± 0,019
B. bifidum IPLA 20015 & C. difficile LMG21717	Synergy	Mono-culture	-0,052 ± 0,051	<0,01	1,685 ± 0,247	0.248148
		Co-culture	1,924 ± 0,182		1,924 ± 0,182
	Inuline	Mono-culture	-0,002 ± 0,008	<0,01	1,886 ± 0,073	0.174927
		Co-culture	1,459 ± 0,443		1,459 ± 0,443
	Actilight	Mono-culture	0,004 ± 0,006	0.14472	1,941 ± 0,008	0.159447
		Co-culture	0,996 ± 0,949		0,996 ± 0,949
	Glucose	Mono-culture	0,002 ± 0,003	<0,01	1,591 ± 0,186	0.206511
		Co-culture	1,429 ± 0,003		1,429 ± 0,003
	WCS	Mono-culture	-0,003 ± 0,000	0.135066	0,973 ± 0,887	0.986657
		Co-culture	0,960 ± 0,893		0,960 ± 0,893

## Sheet: Iso-Valerate
Strains	Carbon source	Culture	Δ Iso-valerate bifidobacteria (mM)	p-value mono-culture vs co-culture	Δ Iso-valerate clostridia (mM)	p-value mono-culture vs co-culture
			mean ± sd		mean ± sd
B. longum IPLA20022 & C. difficile LMG21717	Synergy	Mono-culture	-0,025 ± 0,016	0.0940925	0,723 ± 0,157	<0,01
		Co-culture	0,078 ± 0,079		0,078 ± 0,079
	Inuline	Mono-culture	-0,009 ± 0,013	0.186055	0,216 ± 0,177	0.43945
		Co-culture	0,506 ± 0,559		0,506 ± 0,559
	Actilight	Mono-culture	-0,009 ± 0,016	0.443549	0,477 ± 0,483	0.162025
		Co-culture	0,000 ± 0,006		0,000 ± 0,006
	Glucose	Mono-culture	-0,063 ± 0,012	0.214663	0,114 ± 0,000	<0,01
		Co-culture	-0,039 ± 0,025		-0,039 ± 0,025
	WCS	Mono-culture	-0,030 ± 0,015	0.145821	0,547 ± 0,548	0.928439
		Co-culture	0,506 ± 0,514		0,506 ± 0,514
B. breve IPLA20006 & C. difficile LMG21717	Synergy	Mono-culture	0,000 ± 0,005	0.0590739	0,851 ± 0,038	<0,01
		Co-culture	0,048 ± 0,031		0,048 ± 0,031
	Inuline	Mono-culture	0,003 ± 0,007	0.121206	0,205 ± 0,023	0.276348
		Co-culture	0,569 ± 0,500		0,569 ± 0,500
	Actilight	Mono-culture	0,042 ± 0,055	0.163036	0,996 ± 0,084	<0,01
		Co-culture	-0,015 ± 0,017		-0,015 ± 0,017
	Glucose	Mono-culture	-0,035 ± 0,002	0.388376	0,122 ± 0,044	<0,01
		Co-culture	-0,021 ± 0,024		-0,021 ± 0,024
	WCS	Mono-culture	-0,003 ± 0,002	0.0971382	0,537 ± 0,519	0.139979
		Co-culture	-0,013 ± 0,008		-0,013 ± 0,008
B. animalis Bb12 & C. difficile LMG21717	Synergy	Mono-culture	0,001 ± 0,007	<0,01	0,744 ± 0,094	<0,01
		Co-culture	0,259 ± 0,021		0,259 ± 0,021
	Inuline	Mono-culture	-0,070 ± 0,076	0.010994	0,168 ± 0,032	0.16822
		Co-culture	0,132 ± 0,018		0,132 ± 0,018
	Actilight	Mono-culture	-0,006 ± 0,010	0.0420062	0,442 ± 0,431	0.160345
		Co-culture	0,014 ± 0,005		0,014 ± 0,005
	Glucose	Mono-culture	-0,105 ± 0,128	0.151098	0,088 ± 0,000	<0,01
		Co-culture	0,026 ± 0,010		0,026 ± 0,010
	WCS	Mono-culture	0,075 ± 0,072	0.155726	0,545 ± 0,542	0.158333
		Co-culture	0,003 ± 0,002		0,003 ± 0,002
B. bifidum IPLA 20015 & C. difficile LMG21717	Synergy	Mono-culture	-0,025 ± 0,025	<0,01	0,754 ± 0,228	0.414022
		Co-culture	0,906 ± 0,177		0,906 ± 0,177
	Inuline	Mono-culture	0,030 ± 0,030	<0,01	1,276 ± 0,043	0.0578395
		Co-culture	0,951 ± 0,210		0,951 ± 0,210
	Actilight	Mono-culture	0,001 ± 0,001	0.149188	1,126 ± 0,032	0.122222
		Co-culture	0,537 ± 0,521		0,537 ± 0,521
	Glucose	Mono-culture	0,000 ± 0,182	0.325939	0,333 ± 0,214	0.160762
		Co-culture	0,119 ± 0,024		0,119 ± 0,024
	WCS	Mono-culture	0,003 ± 0,146	0.168168	0,591 ± 0,568	0.985974
		Co-culture	0,600 ± 0,598		0,600 ± 0,598
